# Supplementary material for: Effects of N-acetyl-L-cysteine on sperm quality during chilled storage of Maguan hornless goat semen
Source: PLoS One. 2026 Apr 21;21(4):e0347756. doi: 10.1371/journal.pone.0347756 (PMC13098979; doi:10.1371/journal.pone.0347756)
Supplement: S1 Data — (XLSX) [file pone.0347756.s001.xlsx]

## Sheet: Sheet1
Sperm quality
Storage time	24 h				48 h				72 h				Sample size
Parameter	NAC concentration				NAC concentration				NAC concentration
	0 mM	5 mM	7 mM	9 mM	0 mM	5 mM	7 mM	9 mM	0 mM	5 mM	7 mM	9 mM
Sperm motility (%)	27.41	46.64	69.33	34.6	16.8	17.88	41.13	18.75	3.14	12.42	10.17	7.05	n=4
	28.52	48.48	67.86	33.33	14.29	20	44.15	18.63	4.42	10.07	12.9	3.15
	35.51	41.46	63.08	29.46	14.85	20.42	43.18	19.67	3.25	8.7	12.62	5.62
	26.56	46.32	72.34	31.31	10.66	26.85	39.38	17.24	3.6	11.51	10.28	5.59
Sperm viability (%)	33.5	56.05	76.69	38.39	20	21.19	56.85	24.69	4.93	14.29	13.98	10.9	n=4
	32.75	59.31	76.07	40	15.71	24.74	57.98	23.91	5.75	12.75	17.74	7.21
	39.72	46.83	69.18	36.16	18.81	32.46	51.7	24.65	5.69	11.18	14.56	7.3
	32.81	54.55	74.89	35.51	12.3	28.7	45.62	23.75	4.8	14.39	17	11.18
Straight-Line Velocity (μm/s)	12.03	10.74	16.52	8.34	3.43	6.34	18.39	3.66	1.97	5.24	8.21	1.8	n=4
	6.85	13.52	15.76	8.02	5.3	6.78	13.11	5.04	3.34	3.69	5.97	4.94
	8.48	14.25	12.15	10.22	8.52	12.26	18.27	4.38	2.08	3.45	9.65	2.91
	6.79	11.64	19.72	8.98	3.23	10.83	11.05	6.6	2.19	5.31	2.68	2.22
Curvilinear Velocity (μm/s)	15.17	15.38	26.81	14.62	4.6	7.72	22.45	4.96	2.75	9.55	11	2.95	n=4
	11.24	20.07	22.89	14.12	6.48	8.51	16.74	6.37	4.67	4.77	7.96	6.7
	12.18	18.45	19.1	12.95	9.82	14.41	25.47	5.8	2.85	4.13	13.4	3.92
	8.63	16.2	27.84	11.32	4.04	13.39	14.06	7.84	2.7	7.7	5.1	3.57
Average path Velocity (μm/s)	10.65	10.8	18.82	10.26	3.23	5.42	15.76	3.48	1.93	6.7	7.72	2.07	n=4
	7.89	14.09	16.07	9.91	4.55	5.97	11.75	4.47	3.28	3.35	5.59	4.7
	8.55	12.95	13.41	9.09	6.89	10.12	17.88	4.07	2	2.9	9.41	2.75
	6.06	11.37	19.55	7.95	2.84	9.4	9.87	5.5	1.9	5.41	3.58	2.51
Wobble (%)	0.22	0.45	0.79	0.81	0.17	0.12	0.35	0.2	0.04	0.07	0.09	0.04	n=4
	0.91	0.85	0.53	0.86	0.08	0.17	0.38	0.18	0.02	0.05	0.12	0.07
	0.3	0.31	0.49	0.25	0.09	0.13	0.39	0.2	0.04	0.05	0.1	0.03
	0.24	0.41	0.51	0.22	0.08	0.15	0.3	0.16	0.03	0.09	0.14	0.09
Straightness (%)	1.13	0.99	0.88	0.81	1.06	1.17	1.17	1.05	1.02	0.78	1.06	0.87	n=4
	0.87	0.96	0.98	0.81	1.16	1.14	1.12	1.13	1.02	1.1	1.07	1.05
	0.99	1.1	0.91	1.12	1.24	1.21	1.02	1.08	1.04	1.19	1.03	1.02
	1.12	1.02	1.01	1.13	1.14	1.15	1.12	1.2	1.15	0.98	0.75	0.88
Linearity (%)	0.79	0.7	0.62	0.57	0.75	0.82	0.82	0.74	0.72	0.55	0.75	0.61	n=4
	0.61	0.67	0.69	0.57	0.82	0.8	0.78	0.79	0.72	0.77	0.75	0.74
	0.7	0.77	0.64	0.79	0.87	0.85	0.72	0.76	0.73	0.84	0.72	0.72
	0.79	0.72	0.71	0.79	0.8	0.81	0.79	0.84	0.81	0.69	0.53	0.62
Sperm antioxidant enzyme activity
Parameter	NAC concentration				Sample size
	0 mM	5 mM	7 mM	9 mM
T-AOC (U/mg prot)	1.06667	1.06667	1.6	1.06667	n=6
	1.06667	1.33333	1.6	1.33333
	1.33333	1.33333	1.86667	1.33333
	1.33333	1.6	1.86667	1.33333
	1.6	1.6	1.86667	1.6
	1.6	1.86667	1.86667	1.6
SOD (U/mg prot)	12.1159	13.6613	15.9794	14.8667	n=3
	12.9813	14.2176	16.1648	15.114
	13.7231	16.5048	16.5357	15.763
CAT (U/mg prot)	0.180667	0.722667	0.722667	0.813	n=3
	0.361333	0.722667	1.17433	0.903333
	0.451667	0.903333	1.355	0.903333
GSH-PX (U/mg prot)	48.4848	72.7273	121.212	145.455	n=3
	72.7273	72.7273	121.212	169.697
	72.7273	96.9697	169.697	169.697
GSH (umol/g prot)	2.05128	110.769	717.949	996.923	n=3
	2.05128	114.872	738.462	1003.08
	4.10256	121.026	744.615	1040
MDA (nmol/ml)	8.22574	7.58058	4.78491	6.29027	n=3
	9.08595	7.79563	4.78491	6.8279
	9.19347	7.90316	4.99996	6.93543
Sperm structure
Parameter	NAC concentration				Sample size
	0 mM	5 mM	7 mM	9 mM
ROS (μmol/L)	45.7453	27.3062	28.1665	46.182	n=3
	47.3491	28.5502	29.5582	49.9764
	47.6146	26.4102	30.2882	49.6833
ATP Fluorescence Level (fold)	1.02757	1.16054	1.74912	0.99824	n=3
	1.01975	1.31013	1.7501	1.02171
	1.01584	1.15858	1.72468	0.900469
JC-1 Level (aggregates/monomers)	2.55914	3.42264	4.07667	3.06666	n=4
	2.56734	3.43098	4.09749	3.07802
	2.60578	3.44975	4.14043	3.10948
	2.62348	3.45193	4.23272	3.16657
Membrane integrity (%)	11.34	25.29	32.41	22.94	n=4
	11.01	22.94	33.85	21.57
	11.11	19.63	32.52	18.95
	11.94	20	33.94	24.21
Acrosome integrity (%)	7.14286	11.2903	13.1579	9.43396	n=4
	7.14286	11.4754	12.987	9.43396
	9.09091	11.1111	16.8831	7.54717
	5.35714	9.52381	12.0482	11.7647
Sperm apoptosis
Parameter	NAC concentration				Sample size
	0 mM	5 mM	7 mM	9 mM
late apoptotic cells (%)	50.7463	46.0674	41.9355	53.0973	n=3
	52.2388	51.6854	48.3871	55.7522
	53.7313	45.0549	48.3871	53.0702
viable sperm (%)	25.3731	31.4607	32.2581	22.5664	n=3
	25.3731	29.2135	32.2581	21.2389
	25.3731	31.8681	35.4839	24.1228
early apoptotic cells (%)	2.98507	1.1236	6.45161	3.53982	n=3
	1.49254	1.1236	3.22581	3.09735
	2.98507	2.1978	3.22581	3.50877
cell debris (%)	20.8955	21.3483	19.3548	20.7965	n=3
	20.8955	17.9775	16.129	19.9115
	17.9104	20.8791	16.129	19.2982
Sperm antioxidant and apoptosis-related gene expression
Parameter	NAC concentration				Sample size
	0 mM	5 mM	7 mM	9 mM
GPX4	0.98949	1.25245	1.54195	0.982655	n=3
	0.942625	1.0033	1.26116	1.30564
	1.06789	1.7109	1.759	1.16858
GPX1	0.934263	2.49995	3.43879	2.34876	n=3
	1.31212	2.58811	3.2085	2.30043
	0.753616	2.95243	3.25329	2.33254
BAX	0.997591	0.557298	0.340687	0.422353	n=3
	1.01855	0.681375	0.394069	0.42529
	0.983857	0.676668	0.340687	0.372812
Caspase3	1.03027	0.599992	0.537008	0.634203	n=3
	0.903137	0.780795	0.374494	0.825315
	1.0666	0.88455	0.42721	0.995171
