# Supplementary material for: Effects of N-acetyl-L-cysteine on sperm quality during chilled storage of Maguan hornless goat semen
Source: PLoS One. 2026 Apr 21;21(4):e0347756. doi: 10.1371/journal.pone.0347756 (PMC13098979; doi:10.1371/journal.pone.0347756)
Supplement: S2 File — (XLSX) [file pone.0347756.s002.xlsx]

## Sheet: Sheet1
24-hour semen quality testing
Parameter	NAC concentration
	0 mM	5 mM	7 mM	9 mM
Sperm motility (%)	29.5±4.09	45.73±2.99	68.15±3.86	32.18±2.26
Sperm viability (%)	34.70±3.37	54.19±5.29	74.21±3.43	37.52±2.07
Straight-Line Velocity (μm/s)	8.54±2.46	12.54±1.63	16.04±3.11	8.89±0.97
Curvilinear Velocity (μm/s)	11.81±2.70	17.53±2.14	24.16±3.99	13.25±1.47
Average path Velocity (μm/s)	8.29±1.89	12.30±1.50	16.96±2.80	9.30±1.03
Wobble (%)	0.42±0.33	0.51±0.24	0.58±0.14	0.54±0.35
Straightness (%)	1.03±0.12	1.02±0.06	0.95±0.06	0.97±0.18
Linearity (%)	0.72±0.09	0.72±0.04	0.67±0.04	0.68±0.13
48-hour semen quality testing
Parameter	NAC concentration
	0 mM	5 mM	7 mM	9 mM
Sperm motility (%)	14.15±2.56	21.29±3.87	41.96±2.13	18.57±1.00
Sperm viability (%)	16.71±3.45	26.77±4.88	53.04±5.65	24.25±0.49
Straight-Line Velocity (μm/s)	5.12±2.45	9.05±2.94	15.20±3.71	4.92±1.25
Curvilinear Velocity (μm/s)	6.24±2.61	11.01±3.38	19.68±5.21	6.24±1.21
Average path Velocity (μm/s)	4.38±1.83	7.73±2.38	13.82±3.66	4.38±0.85
Wobble (%)	0.11±0.04	0.14±0.02	0.36±0.04	0.19±0.02
Straightness (%)	1.15±0.07	1.17±0.03	1.11±0.06	1.12±0.07
Linearity (%)	0.81±0.05	0.82±0.02	0.78±0.04	0.78±0.04
72-hour semen quality testing
Parameter	NAC concentration
	0 mM	5 mM	7 mM	9 mM
Sperm motility (%)	3.60±0.58	10.68±1.63	11.49±1.47	5.35±1.62
Sperm viability (%)	5.29±0.50	13.15±1.51	15.82±1.83	9.15±2.19
Straight-Line Velocity (μm/s)	2.40±0.64	4.42±0.99	6.63±3.04	2.97±1.39
Curvilinear Velocity (μm/s)	3.24±0.95	6.54±2.54	9.37±3.61	4.29±1.66
Average path Velocity (μm/s)	2.28±0.67	4.59±1.78	6.58±2.54	3.01±1.16
Wobble (%)	0.03±0.01	0.07±0.02	0.11±0.02	0.06±0.03
Straightness (%)	1.06±0.06	1.01±0.18	0.98±0.15	0.96±0.09
Linearity (%)	0.75±0.04	0.71±0.12	0.69±0.11	0.67±0.07
Sperm antioxidant enzyme activity
Parameter	NAC concentration
	0 mM	5 mM	7 mM	9 mM
T-AOC (U/mg prot)	1.33±0.24	1.47±0.28	1.78±0.14	1.38±0.20
SOD (U/mg prot)	12.94±0.80	14.79±1.51	16.23±0.28	15.25±0.46
CAT (U/mg prot)	0.33±0.14	0.78±0.10	1.08±0.33	0.87±0.05
GSH-PX (U/mg prot)	64.65±13.40	80.81±13.40	137.37±27.99	161.62±13.40
GSH (umol/g prot)	2.74±1.18	115.56±5.16	733.68±13.96	1013.33±23.30
MDA (nmol/ml)	8.84±0.53	7.76±0.16	4.86±0.12	6.68±0.35
Sperm structure
Parameter	NAC concentration
	0 mM	5 mM	7 mM	9 mM
ROS (μmol/L)	46.90±1.01	27.42±1.07	29.34±1.08	48.61±2.11
ATP Fluorescence Level (fold)	1.02±0.01	1.21±0.09	1.74±0.01	0.97±0.06
JC-1 Level (aggregates/monomers)	2.59±0.03	3.44±0.01	4.14±0.07	3.11±0.04
Membrane integrity (%)	11.35±0.42	21.97±2.67	33.18±0.83	21.92±2.25
Acrosome integrity (%)	7.18±1.53	10.85±0.90	13.77±2.13	9.55±1.73
Sperm apoptosis
Parameter	NAC concentration
	0 mM	5 mM	7 mM	9 mM
late apoptotic cells (%)	52.24±1.49	47.60±3.57	46.24±3.72	53.97±1.54
viable sperm (%)	25.37±0	30.85±1.43	33.33±1.86	22.64±1.44
early apoptotic cells (%)	2.49±0.86	1.48±0.62	4.30±1.86	3.38±0.25
cell debris (%)	19.90±1.72	20.07±1.83	17.20±1.86	20.00±0.75
Sperm antioxidant and apoptosis-related gene expression
Parameter	NAC concentration
	0 mM	5 mM	7 mM	9 mM
GPX4	1±0.06	1.32±0.36	1.52±0.25	1.15±0.16
GPX1	1±0.29	2.68±0.24	3.30±0.12	2.33±0.02
BAX	1±0.02	0.64±0.07	0.36±0.03	0.41±0.03
caspase3	1±0.09	0.76±0.14	0.45±0.08	0.82±0.18
